# Supplementary material for: Efficacy and safety of lenvatinib plus transarterial chemoembolization with or without programmed death-1 inhibitors in the treatment of intermediate or advanced hepatocellular carcinoma: a systematic review and meta-analysis
Source: Front Immunol. 2025 Jul 24;16:1586914. doi: 10.3389/fimmu.2025.1586914 (PMC12328301; doi:10.3389/fimmu.2025.1586914)
Supplement: Supplementary Material 3 — Survival curve reconstruction data. [file Table1.xlsx]

## Sheet: Sheet1
Cai（2022）	TACE-L-P(PFS)			TACE-L(PFS)			TACE-L-P（OS）			TACE-L（OS）
	Survial time	Status		Survial time	Status		Survial time	Status		Survial time	Status
	1.42	1		1	1		4.95	1		0.445	0
	1.42	1		1	1		5.37	1		0.955	0
	2.07	1		1.11	1		6.4	1		1.455	0
	2.38	1		1.11	1		8.54	1		1.71	0
	2.59	1		1.13	1		8.86	1		2.215	0
	2.72	1		1.27	1		9.05	0		2.715	0
	3.47	1		1.41	1		9.63	1		3.225	0
	4.39	1		1.48	1		9.74	1		3.475	0
	4.465	0		1.65	1		11.63	1		3.975	0
	4.84	1		1.65	1		11.63	1		4.475	0
	5.21	1		1.76	1		11.78	1		4.63	1
	5.21	1		1.98	1		13.41	1		4.93	1
	5.34	1		2.21	1		13.48	0		4.97	0
	5.62	1		2.68	1		13.5	1		5.425	0
	6.29	1		2.88	1		13.76	1		5.56	1
	6.54	1		3.4	1		13.84	1		5.83	1
	6.63	1		3.505	0		14	1		6	1
	6.79	1		3.78	1		15.005	0		6.08	1
	7.1	1		3.83	1		15.12	1		6.34	1
	7.47	0		3.995	0		15.67	1		7.23	1
	7.67	1		4.27	1		15.78	1		7.33	1
	7.82	1		4.27	1		15.95	1		9.43	1
	8.03	1		4.27	1		16.345	0		9.77	1
	8.05	1		4.53	0		16.85	1		10.71	1
	8.34	1		4.95	0		17	1		12	1
	8.89	1		5.01	1		17.71	1		12.04	1
	9.08	1		5.38	0		17.71	1		12.1	1
	9.65	1		5.51	1		18.925	0		12.44	1
	9.76	1		5.77	1		19.635	0		12.9	1
	9.86	1		6.06	1		19.73	1		13.76	1
	9.965	0		6.66	1		20.05	1		13.945	0
	10.1	1		6.66	1		20.475	0		14.8	1
	10.83	1		7.475	0		21.415	0		15.32	1
	11.04	0		8.05	1		21.48	1		15.765	0
	11.64	1		8.19	1		21.49	1		15.95	1
	11.83	1		8.69	1		22.315	0		19.27	1
	13.045	0		9.945	0		22.59	1		20.16	1
	13.53	1		10.87	1		23.035	0		21.29	1
	13.93	0		10.94	1		29.95	0		23.63	0
	15.06	1		11.065	0		29.95	0		23.63	0
	16.66	1					29.95	0
Chen（2022）	TACE-L-P(PFS)			TACE-L(PFS)			TACE-L-P（OS）			TACE-L（OS）
	Survial time	Status		Survial time	Status		Survial time	Status		Survial time	Status
	0.79	0		2.18	1		0.92	1		0.93	1
	1.8	0		2.39	1		3.25	1		1.34	1
	3.19	1		2.39	1		8.16	1		1.86	1
	3.19	1		2.39	1		10.19	1		3.15	1
	3.7	0		2.66	1		10.35	1		3.15	1
	3.7	0		2.66	1		10.48	0		3.41	1
	3.95	1		3.3	1		10.6	1		3.93	1
	4.05	0		3.3	1		10.86	1		3.93	1
	4.15	1		3.39	1		11.12	1		4.18	1
	4.31	1		3.39	1		11.36	1		4.57	0
	4.31	1		3.5	1		11.36	1		4.7	1
	4.44	0		3.5	1		11.64	1		4.96	1
	4.57	1		3.5	1		11.89	1		6.77	1
	4.57	1		3.67	1		12.41	1		7.03	1
	4.7	0		3.67	1		12.52	0		8.32	1
	4.93	0		3.89	1		12.62	1		9.61	1
	5.04	1		3.96	0		12.77	1		9.87	1
	5.15	0		4.03	1		13.15	0		10.39	1
	5.25	1		4.03	1		13.41	0		11.09	1
	6	1		4.12	1		14.03	0		11.09	1
	6	1		4.12	1		14.25	1		11.09	1
	6.17	1		4.23	1		14.25	1		11.26	1
	6.17	1		4.23	1		14.25	1		11.26	1
	6.31	1		4.33	1		14.37	0		11.26	1
	6.31	1		4.33	1		14.48	1		11.79	1
	6.49	1		4.4	1		14.65	1		12.14	1
	6.65	1		4.4	1		14.65	1		12.14	1
	6.86	1		4.51	1		14.84	1		12.14	1
	7.13	1		4.51	1		15.09	1		12.36	1
	7.13	1		4.64	0		15.73	0		12.36	1
	7.13	1		5.17	1		16.38	1		12.84	1
	7.13	1		5.17	1		16.38	1		12.95	0
	7.37	1		5.17	1		16.51	0		13.06	1
	7.62	1		5.29	1		17.08	1		13.32	1
	7.87	1		5.29	1		17.08	1		13.58	1
	8.12	1		5.4	0		17.08	1		13.83	1
	8.97	1		5.5	1		17.21	0		13.96	0
	8.97	1		5.5	1		17.34	1		14.09	1
	8.97	1		5.72	1		17.6	1		14.35	1
	9.63	1		5.72	1		17.78	1		14.87	1
	9.63	1		5.96	1		18.23	1		15.12	1
	9.73	0		6.19	1		18.23	1		15.38	1
	9.83	1		6.19	1		18.75	1		15.51	0
	9.83	1		6.41	1		19.13	0		15.9	1
	10.03	1		6.77	0		19.78	1		16.03	0
	10.17	0		7.15	1		19.91	0		16.36	0
	10.68	0		7.53	0		21.07	1		16.56	1
	11.29	0		8.29	0		21.58	1		16.56	1
	11.52	1		9.02	1		21.82	1		16.81	1
	11.52	1		9.02	1		21.95	0		16.91	0
	12.53	1		10.39	0		22.34	1		17	1
	12.53	1		10.5	1		22.98	0		17.35	1
	12.53	1		10.5	1		23.14	1		17.35	1
	12.53	1		11.63	1		23.14	1		17.35	1
	15.44	0		11.63	1		23.14	1		17.46	0
	15.69	0		11.63	1		24.45	1		17.56	1
	15.94	0		13.95	1		24.58	0		18.08	1
	16.19	0		13.95	1		25.1	0		18.6	1
	16.7	0		13.95	1		25.62	0		19.11	1
	16.95	0		14.97	1		25.88	0		19.63	1
	17.2	0		14.97	1		26.42	0		21.96	1
	17.46	0		15.03	1		26.57	1		22.73	1
	18.97	0		15.03	1		26.57	1		25.31	1
	19.98	0		15.69	0		28.51	0		25.45	0
	22.01	0		16.44	0		30.58	0		25.58	1
	23.02	0		17.2	0		31.35	0		27.62	1
	25.54	0		18.97	0		31.61	0		27.72	1
	28.58	0		19.98	0		32.13	0		28.08	0
	33.88	0		22.51	0		34.46	0		28.85	0
	34.97	0		25.54	0		36.02	0		35.06	0
				31.61	0					35.93	0
				35.53	0					35.93	0
Chen Song（2024）	TACE-L-P(PFS)			TACE-L(PFS)			TACE-L-P（OS）			TACE-L（OS）
	Survial time	Status		Survial time	Status		Survial time	Status		Survial time	Status
	0.701	1		1.226	1		1.125	1		2.026	1
	0.829	1		1.936	1		1.125	1		4.379	1
	1.122	1		2.019	1		2.251	1		5.116	1
	1.122	1		2.232	1		3.39	1		8.118	1
	1.122	1		2.391	1		6.685	1		8.387	1
	1.329	1		2.584	1		6.698	1		8.567	1
	1.329	1		2.961	1		6.698	1		9.07	1
	1.498	1		3.048	1		6.698	1		9.54	1
	1.647	1		3.16	1		6.698	1		9.54	1
	1.867	1		3.352	1		11.356	1		10.516	1
	2.283	1		3.529	1		12.36	0		10.94	1
	2.283	1		3.774	1		13.382	1		11.587	1
	2.283	1		4.003	1		13.382	1		12.74	1
	2.283	1		4.041	1		14.068	1		13.295	1
	2.749	1		4.208	1		14.255	1		13.529	1
	2.91	1		4.325	1		14.892	1		14.207	1
	3.16	1		4.74	1		14.892	1		15.794	1
	3.581	1		4.784	1		15.09	1		18.448	1
	3.581	1		4.895	1		15.334	0		19.317	1
	4.102	1		5.088	1		15.578	1		19.461	1
	4.102	1		5.428	1		15.578	1		19.966	1
	4.624	1		5.478	1		15.578	1		19.966	1
	5.063	1		5.589	1		15.969	1		20.644	1
	5.669	1		6.259	1		16.169	0		21.72	1
	5.774	1		7.127	1		16.567	0		22.193	1
	5.774	1		7.176	1		16.962	0		23.266	1
	6.066	1		7.275	1		17.358	0		23.919	1
	6.791	1		7.635	1		17.753	0		24.135	1
	7.054	1		7.771	1		18.326	1		25.932	1
	7.3	1		8.021	1		18.482	0		27.038	1
	7.548	1		8.366	1		18.816	0		30.354	1
	8.349	1		8.49	1		19.191	0		31.464	1
	8.599	1		8.788	1		20.011	1		32.629	0
	8.599	1		10.128	1		20.601	0		33.058	1
	9.71	1		10.437	1		21.156	1		33.914	1
	10.984	1		10.573	1		21.256	0		34.345	1
	11.257	1		10.722	1		21.888	0		34.956	1
	11.701	1		11.094	1		22.283	0		35.264	1
	11.862	1		11.986	1		23.074	0		35.615	1
	11.862	1		12.556	1		23.469	0		35.976	1
	11.862	1		14.292	1		24.26	0		36.538	1
	12.138	1		15.576	1		25.454	0		38.587	1
	12.97	1		15.978	1		25.85	0		38.587	0
	13.167	1		17.54	1		26.238	0		38.587	0
	13.3	1		17.54	0		26.238	0		38.587	0
	14.263	1					26.633	0
	14.263	1					27.029	0
	14.466	1					27.424	0
	17.027	1					27.424	0
	19.734	1					27.884	0
	19.734	1					27.912	1
	19.734	1					28.126	0
	21.631	1					28.539	0
	21.755	1					28.934	0
	23.299	1					28.934	0
	23.45	1					29.294	0
	25.86	1					29.616	1
	25.86	1					31.343	0
	27.284	1					31.721	1
	27.284	1					32.314	0
	27.929	1					33.725	0
	27.929	1					33.77	1
	28.66	0					38.336	0
	28.66	0					38.336	0
	28.66	0					38.336	0
	28.66	0					38.336	0
Ding(2024)	TACE-L-P(PFS)			TACE-L(PFS)			TACE-L-P（OS）			TACE-L（OS）
	Survial time	Status		Survial time	Status		Survial time	Status		Survial time	Status
	1.178	1		1.018	1
	1.319	1		1.213	0
	1.375	1		1.278	1
	1.993	1		2.582	0
	2.373	0		2.737	1
	3.178	1		3.729	0
	3.567	1		4.204	1
	6.364	0		5.003	1
	6.784	1		5.723	1
	7.386	0		10.357	1
	7.858	1		10.519	1
	7.858	1		10.519	1
	8.67	0		13.909	0
	10.124	1		13.909	0
	11.729	1		13.909	0
	11.73	1		13.909	0
	20.939	0
	20.939	0
	20.939	0
Fei-Da Wu(2025)	TACE-L-P(PFS)			TACE-L(PFS)			TACE-L-P（OS）			TACE-L（OS）
	Survial time	Status		Survial time	Status		Survial time	Status		Survial time	Status
	2.595	1		1.13	1		7.665	0		1.181	1
	4.488	1		3.16	1		8.278	1		7.096	1
	6.342	1		4.039	1		10.149	1		7.972	1
	6.408	1		4.107	1		10.709	1		8.891	1
	6.687	1		4.68	1		12.774	0		10.094	1
	8.236	1		4.992	1		13.302	1		10.688	0
	8.762	1		4.992	1		13.799	0		10.821	1
	8.827	1		5.148	1		13.934	1		11.478	1
	9.274	1		5.659	1		14.62	1		12.047	1
	10.011	1		6.182	1		16.248	1		12.405	1
	10.182	1		6.581	1		16.423	0		12.663	0
	10.694	1		7.243	1		17.978	1		13.147	0
	12.89	1		7.243	1		18.094	1		13.629	0
	13.692	1		7.397	0		18.661	1		14.023	0
	14.047	1		7.995	1		18.861	0		14.162	1
	14.288	1		9.743	1		19.472	0		14.401	0
	16.67	0		9.997	1		20.702	1		15.003	1
	17.584	1		10.129	1		21.886	0		15.76	0
	17.978	1		10.867	1		22.477	0		16.704	0
	18.189	1		12.05	1		24.678	1		17.605	1
	18.544	1		13.336	0		24.984	0		18.941	0
	18.702	1		13.758	1		25.696	0		19.998	1
	18.886	1		15.859	1		28.104	0		20.225	0
	18.923	1		16.026	0		28.75	1		28.375	0
	19.295	0		16.69	1		28.966	0		30.438	1
	20.135	1		16.917	0		39.479	1		34.771	1
	22.094	1		27.406	0		40.179	0		35.238	1
	22.33	0					43.77	1
	25.664	0					48.149	1
	29.378	0					51.149	0
Guo(2022)	TACE-L-P(PFS)			TACE-L(PFS)			TACE-L-P（OS）			TACE-L（OS）
	Survial time	Status		Survial time	Status		Survial time	Status		Survial time	Status
	0.355	0		0.01	1		1.22	0		0.35	0
	0.665	0		0.165	0		2.49	0		0.605	0
	0.975	0		0.255	0		3.76	0		0.89	1
	1.225	0		0.375	0		5.035	0		0.98	0
	1.29	1		0.51	0		5.93	1		1.26	1
	1.58	0		0.655	0		5.97	1		1.355	0
	1.68	1		0.815	0		6.175	0		1.53	0
	1.76	1		0.945	0		6.22	1		1.885	0
	1.845	0		1.08	1		6.36	1		2.255	0
	1.86	1		1.13	0		6.94	1		2.61	0
	2.175	0		1.18	1		7.43	0		2.8	0
	2.44	1		1.235	0		8.35	1		3.165	0
	2.505	0		1.29	1		8.755	0		3.52	0
	2.82	0		1.425	0		8.84	1		3.88	0
	3.13	0		1.44	1		9.08	1		4.16	1
	3.36	0		1.44	1		10.36	0		4.245	0
	3.41	1		1.585	0		10.45	1		4.33	1
	3.62	1		1.62	1		10.74	0		4.47	1
	3.715	0		1.68	0		11.065	0		4.555	0
	3.77	1		1.815	0		11.12	1		4.755	0
	3.77	1		1.89	1		11.395	0		5.155	0
	3.89	1		1.95	0		11.71	0		5.25	1
	3.975	0		2.07	0		11.89	1		5.49	0
	4.06	1		2.13	1		12.01	1		5.58	1
	4.385	0		2.15	1		12.09	0		5.85	0
	4.645	0		2.21	0		12.26	1		6.06	1
	5.08	1		2.38	0		12.415	0		6.14	0
	5.32	0		2.505	0		12.45	1		6.22	1
	5.53	0		2.755	0		12.57	1		6.48	0
	5.8	0		2.875	0		12.7	0		6.58	1
	6.05	0		3.025	0		12.73	1		6.71	1
	6.21	1		3.15	0		13.06	0		6.785	0
	6.27	0		3.21	1		13.42	0		7.12	0
	6.36	1		3.27	0		13.785	0		7.295	0
	6.545	0		3.395	0		13.88	1		7.45	1
	6.79	0		3.505	0		14.07	0		7.45	1
	7.045	0		3.64	1		14.45	0		7.645	0
	7.29	0		3.665	0		14.63	0		7.975	0
	7.54	0		3.69	1		15.005	0		8.21	1
	7.755	0		3.73	1		15.23	1		8.285	0
	8.04	0		3.78	1		15.375	0		8.36	1
	8.22	1		3.835	0		15.68	0		8.52	1
	8.28	0		3.975	0		15.84	1		8.615	0
	8.405	0		4.03	1		15.935	0		8.97	0
	8.64	1		4.03	1		16.305	0		9.27	0
	8.7	0		4.09	1		16.665	0		9.39	1
	8.72	1		4.15	0		17.04	0		9.705	0
	8.89	1		4.27	0		17.39	0		10.07	1
	8.94	0		4.395	0		17.57	0		10.33	1
	9.235	0		4.58	0		17.94	0		10.425	0
	9.42	0		4.7	0		18.27	0		10.97	0
	9.61	0		4.805	0		18.595	0		11.36	1
	10.475	0		4.96	1		18.69	1		11.42	0
	10.85	0		5.3	0		18.965	0		11.74	1
	11.225	0		5.34	1		19.315	0		11.85	1
	11.44	1		5.52	0		19.695	0		11.875	0
	11.47	1		5.84	0		21.35	0		12.03	1
	11.6	1		6.105	0		22.48	0		12.31	0
	11.67	0		6.17	1		23.63	1		12.765	0
	12.05	0		6.365	0		23.755	0		13.13	0
	12.55	0		6.49	0		24.01	1		13.29	1
	12.92	0		6.74	1		24.08	1		13.48	1
	13.29	0		6.8	0		24.08	1		13.58	0
	13.795	0		7.04	0		24.36	1		14.13	0
	14.16	0		7.26	0		24.995	0		14.555	0
	14.54	0		7.3	1		26.26	0		14.57	1
	15.11	1		7.515	0		27.35	0		14.64	1
	15.905	0		7.77	0		28.29	1		14.69	1
	16.77	0		8.02	0		28.29	1		14.97	0
	17.515	0		8.265	0		28.65	0		15.51	0
	18.38	0		8.51	0		39.07	0		15.69	1
	19.13	0		8.76	0		39.07	0		15.975	0
	21.62	0		8.95	1		39.07	0		16.38	0
	23.23	0		8.995	0		39.07	0		16.4	1
	25.15	0		9.215	0		39.07	0		16.41	1
				9.46	1					16.88	0
				9.47	0					17.245	0
				9.66	1					17.79	0
				9.75	0					18.155	0
				10.765	0					18.525	0
				11.35	1					19.06	0
				11.465	0					19.435	0
				11.79	1					19.92	1
				12.085	0					19.96	1
				12.835	0					23.73	0
				13.46	0					23.73	0
				14.2	0					23.73	0
				16.315	0					23.73	0
				17.555	0					23.73	0
				18.675	0					23.73	0
				21.22	0					23.73	0
Jiayun Jiang(2024)	TACE-L-P(PFS)			TACE-L(PFS)			TACE-L-P（OS）			TACE-L（OS）
	Survial time	Status		Survial time	Status		Survial time	Status		Survial time	Status
	1.188	0		0.545	1		1.418	0		0.837	0
	1.576	1		0.545	1		1.418	0		1.609	0
	2.176	1		0.835	1		1.418	0		2.381	0
	2.529	1		1.04	1		1.418	0		2.381	0
	2.529	1		1.04	1		3.39	0		2.766	1
	3.199	1		1.117	1		3.943	1		3.182	0
	3.482	0		1.117	1		3.943	1		3.836	0
	3.923	0		1.176	1		3.943	1		4.073	1
	4.082	1		1.176	1		4.302	0		4.573	1
	4.082	1		1.176	1		4.302	0		4.573	1
	4.308	0		1.329	1		5.054	0		4.771	0
	4.535	1		1.388	1		5.982	1		4.969	1
	4.535	1		1.388	1		6.853	0		5.271	0
	4.935	0		1.438	0		7.053	1		5.573	1
	4.935	0		1.488	1		7.435	0		5.994	1
	5.626	0		1.488	1		7.435	0		6.134	1
	5.917	1		1.576	1		7.435	0		6.134	1
	6.164	1		1.576	1		8.204	0		6.379	0
	6.164	1		1.576	1		8.204	0		6.625	1
	6.517	1		1.576	1		8.975	0		6.995	0
	6.616	1		1.745	1		8.975	0		7.517	0
	6.616	1		1.745	1		8.975	0		7.67	1
	6.682	1		1.745	1		9.747	0		7.818	1
	6.917	0		1.894	1		9.747	0		7.923	1
	7.152	1		1.894	1		9.747	0		7.923	1
	7.494	0		2.035	1		10.519	0		7.923	1
	7.494	0		2.035	1		10.519	0		8.063	0
	7.836	1		2.07	1		10.519	0		8.204	1
	8.077	0		2.117	1		11.203	0		8.344	1
	8.317	1		2.117	1		11.203	0		8.484	0
	8.465	1		2.317	1		11.729	0		8.625	1
	8.599	1		2.317	1		11.957	1		8.712	1
	8.816	1		2.635	1		11.957	1		8.861	0
	8.816	1		2.658	1		13.079	0		9.01	1
	9.574	1		2.658	1		13.921	1		9.256	1
	10.492	0		2.811	1		14.307	0		9.256	1
	10.797	1		2.811	1		15.044	0		9.344	0
	10.797	1		3.058	1		15.588	0		9.431	1
	10.797	1		3.129	1		15.781	1		9.782	1
	11.051	0		3.129	1		15.781	1		10.063	0
	11.305	1		3.164	1		16.026	1		10.519	0
	11.811	1		3.235	1		16.412	0		10.694	1
	13.046	1		3.235	1		17.184	0		11.045	0
	13.364	1		3.305	1		18.411	0		11.045	0
	13.611	0		3.517	1		18.622	1		11.747	1
	14.034	0		3.764	1		19.008	0		12.746	0
	14.211	1		3.764	1		19.008	0		13.009	1
	16.54	1		3.796	1		19.78	0		13.325	0
	17.124	1		3.796	1		19.78	0		13.886	0
	17.528	1		3.933	0		20.428	0		14.132	1
	17.705	1		4.07	1		20.975	0		14.448	0
	17.705	1		4.199	1		21.258	1		14.448	0
	17.975	1		4.199	1		21.659	0		15.044	1
	17.975	1		4.576	1		21.659	0		15.43	0
	18.516	1		4.823	0		21.659	0		15.43	0
	19.293	1		5.07	1		22.445	0		16.079	0
	19.716	1		5.564	1		23.217	0		16.446	0
	20.069	1		5.564	1		23.217	0		16.55	1
	20.916	1		6.058	1		24.761	0		16.954	0
	21.396	1		6.644	1		25.532	0		19.148	0
	21.834	1		6.644	1		26.304	0		19.744	1
	24.185	1		6.842	1		27.076	0		20.13	0
	25.01	1		7.364	1		27.848	0		21.674	0
	25.879	1		8.14	0		28.619	0		22.445	0
	27.996	1		9.497	1		29.391	0		26.444	1
	27.996	1		9.976	1		32.548	0		27.216	0
	32.457	0		10.752	0		32.548	0		27.216	0
	32.457	0		14.387	1		32.548	0		27.216	0
Lin(2023)	TACE-L-P(PFS)			TACE-L(PFS)			TACE-L-P（OS）			TACE-L（OS）
	Survial time	Status		Survial time	Status		Survial time	Status		Survial time	Status
	3.03	1		3.01	1		4.96	1		1.375	0
	3.03	1		3.01	1		4.96	1		2.935	0
	3.03	1		3.01	1		8.02	1		3.02	1
	3.03	1		3.01	1		8.02	1		4.03	1
	3.99	1		3.01	1		8.24	1		4.03	1
	4.99	1		3.01	1		9	1		4.03	1
	5.01	1		3.2	1		9	1		4.375	0
	5.01	1		4.01	1		9.12	0		4.96	1
	5.01	1		4.01	1		9.99	1		4.96	1
	5.99	1		4.01	1		9.99	1		4.96	1
	5.99	1		4.01	1		9.99	1		4.96	1
	5.99	1		4.01	1		9.99	1		4.98	1
	5.99	1		4.01	1		9.99	1		6.01	1
	5.99	1		4.01	1		9.99	1		6.01	1
	6.14	1		5	1		10.01	1		6.01	1
	6.98	1		5	1		10.25	1		6.01	1
	6.98	1		5	1		10.98	1		6.01	1
	6.98	1		5	1		10.98	1		6.01	1
	6.98	1		5	1		10.98	1		6.99	1
	7.99	1		5	1		10.98	1		6.99	1
	7.99	1		5	1		11.99	1		7.965	0
	7.99	1		5	1		11.99	1		8.01	1
	8.98	1		5	1		11.99	1		8.01	1
	9.01	0		5	1		12.97	1		8.01	1
	9.16	1		5	1		12.97	1		8.98	1
	9.99	1		5.01	1		15.99	1		8.98	1
	9.99	1		5.99	1		15.99	1		8.98	1
	9.99	1		5.99	1		15.99	1		9.94	0
	9.99	1		5.99	1		16.21	1		9.99	1
	9.99	1		5.99	1		17.97	1		9.99	1
	10.18	1		5.99	1		17.97	1		10.28	1
	11.97	1		5.99	1		19.935	0		10.97	1
	12.19	1		6.99	1		19.97	1		10.97	1
	12.99	1		6.99	1		19.97	1		12	1
	13.03	1		7.945	0		19.97	1		12.96	1
	20.99	1		7.99	1		19.97	1		13.97	1
	20.99	1		7.99	1		21.955	0		13.97	1
	20.99	1		8.15	1		21.99	1		13.97	1
	20.99	1		9.895	0		21.99	1		13.97	1
	20.99	1		10.99	1		22.25	1		13.97	1
	20.99	1		10.99	1		27.96	1		15.98	1
	21.03	1		10.99	1		27.96	1		16.75	1
	21.96	1		12.01	1		27.96	1		16.97	1
	21.96	1		13.01	1		27.96	1		19.97	1
	21.96	1		13.545	0		28	0		19.97	1
				14.905	0					20.995	0
				16.415	0					29.98	1
				17.01	1					29.98	1
				17.14	1					29.98	1
				19.99	0					29.98	1
Qu(2022)	d-CT(PFS)			t-CT(PFS)			d-CT（OS）			t-CT（OS）
	Survial time	Status		Survial time	Status		Survial time	Status		Survial time	Status
	2.895	0		2.74	1		2.945	0		4.32	1
	3.25	1		2.96	1		3.61	1		5.52	1
	3.44	1		3.11	1		6.29	1		5.52	1
	3.44	1		4.26	1		7.225	0		6.2	1
	5.25	1		5.31	1		7.61	1		6.3	0
	5.34	1		5.48	1		8.02	1		6.725	0
	6.95	1		5.48	1		8.16	1		6.725	0
	7.16	1		6.51	0		8.26	0		7.18	0
	7.16	1		6.975	0		9.535	0		7.54	0
	7.6	1		7.14	1		10.605	0		7.54	0
	7.605	0		7.42	0		11.12	1		7.86	1
	8	1		7.77	0		14.015	0		8	0
	8.16	1		8.215	0		15.885	0		8.38	0
	9.165	0		8.5	1		18.08	1		8.7	0
	10.505	0		8.575	0		20.61	1		9.155	0
	13.8	1		8.99	0		20.8	0		9.155	0
	16.66	1		9.44	0		22.32	1		9.6	1
	20.895	0		9.59	1		25.495	0		9.625	0
	21.6	1		9.6	1		27.105	0		9.945	0
	25.96	0		10.16	0		28.445	0		10.395	0
	25.96	0		10.16	0		30.98	0		10.395	0
				10.955	0					10.85	0
				10.955	0					11.165	0
				11.735	0					11.165	0
				13.295	0					13.505	0
				14.405	0					14.285	0
				15.635	0					15.835	0
				16.42	0					16.615	0
				23.17	0					23.18	0
				23.17	0					23.18	0
Sheng(2024)	TACE-L-P(PFS)			TACE-L(PFS)			TACE-L-P（OS）			TACE-L（OS）
	Survial time	Status		Survial time	Status		Survial time	Status		Survial time	Status
	0.385	0		0.435	0		0.865	0		0.04	1
	0.965	0		1.13	0		1.62	0		0.33	0
	1.4	0		1.45	0		1.95	1		0.52	0
	1.83	0		1.92	1		1.96	1		0.8	0
	1.95	1		1.94	1		2.07	1		1.115	0
	1.95	1		1.96	1		2.07	1		1.27	0
	2.02	1		1.96	1		2.1	1		1.59	0
	2.23	0		1.96	1		2.1	1		1.89	0
	2.66	0		1.96	1		2.475	0		1.97	1
	2.95	1		1.96	1		3.38	0		1.97	1
	2.95	1		1.96	1		3.9	1		1.97	1
	2.95	1		1.96	1		4.14	0		2	1
	3.175	0		1.985	0		4.99	1		2.09	0
	3.605	0		2.01	1		5.07	0		2.395	0
	3.93	1		2.01	1		5.82	0		2.55	0
	3.93	1		2.47	0		5.97	1		2.855	0
	4.08	0		2.95	1		6.03	1		2.98	1
	4.15	1		2.95	1		6.03	1		2.98	1
	4.5	0		2.95	1		6.695	0		2.98	1
	4.93	1		2.95	1		7.455	0		2.98	1
	4.93	1		2.95	1		7.98	1		2.98	1
	4.975	0		2.95	1		7.98	1		2.98	1
	5.22	1		2.95	1		8.355	0		3.07	1
	5.38	0		2.95	1		8.96	1		3.07	1
	5.895	0		2.95	1		8.96	1		3.15	0
	5.92	1		2.95	1		9.08	1		3.23	1
	5.92	1		2.95	1		9.08	1		3.455	0
	6.06	1		2.95	1		9.165	0		3.605	0
	6.08	1		2.95	1		9.99	1		3.89	0
	6.295	0		2.95	1		9.99	1		3.95	1
	6.87	0		2.95	1		10.375	0		3.95	1
	7.03	1		2.95	1		10.675	0		4.18	1
	7.03	1		2.95	1		10.93	0		4.18	1
	7.245	0		2.95	1		10.97	1		4.245	0
	7.675	0		2.95	1		10.98	1		4.385	0
	7.96	1		2.96	1		11.195	0		4.685	0
	8.19	0		3.01	0		11.505	0		4.945	0
	8.625	0		3.09	1		11.8	0		4.99	1
	8.96	1		3.465	0		12.01	1		4.99	1
	8.96	1		3.95	1		12.01	1		4.99	1
	9.07	0		3.95	1		12.01	1		4.99	1
	9.1	1		3.95	1		12.01	1		4.99	1
	9.14	1		3.95	1		12.085	0		5.14	1
	9.495	0		3.95	1		12.385	0		5.215	0
	9.95	1		3.95	1		12.685	0		5.48	1
	9.95	1		3.95	1		12.76	1		5.535	0
	10.04	1		4.005	0		12.76	1		5.69	0
	10.82	0		4.46	0		13.025	0		5.97	1
	10.95	1		4.94	1		13.265	0		5.97	1
	10.95	1		4.94	1		13.565	0		6.015	0
	11.03	1		4.94	1		13.865	0		6.27	1
	11.03	1		4.94	1		14.05	1		6.345	0
	11.455	0		4.94	1		14.08	1		6.495	0
	11.94	1		4.94	1		14.175	0		6.79	0
	11.94	1		4.94	1		14.465	0		6.94	1
	11.94	1		4.97	0		14.77	0		7.05	1
	11.94	1		5	1		14.96	1		7.1	0
	11.94	1		5.5	0		14.96	1		7.335	0
	11.94	1		5.94	1		15.13	0		7.605	0
	12.05	1		5.94	1		15.425	0		7.905	0
	12.06	1		5.94	1		15.725	0		7.98	1
	12.16	0		5.94	1		15.95	1		7.98	1
	12.885	0		5.94	1		16.01	0		7.98	1
	12.96	1		5.94	1		16.09	1		7.98	1
	12.96	1		5.94	1		16.325	0		7.98	1
	13.15	1		5.94	1		16.635	0		8.055	0
	13.44	1		5.975	0		16.92	0		8.13	1
	13.66	0		6.05	1		16.98	1		8.355	0
	13.95	1		6.05	1		17.215	0		8.665	0
	13.95	1		6.42	0		17.515	0		8.965	0
	13.95	1		6.98	1		17.81	0		9.115	0
	13.95	1		6.98	1		17.96	1		9.415	0
	13.95	1		6.98	1		17.96	1		9.715	0
	13.95	1		6.98	1		18.195	0		9.95	1
	14	1		6.985	0		18.495	0		10.925	0
	14.365	0		7.13	1		18.795	0		11.18	1
	15	1		7.49	0		19.095	0		11.705	0
	15	1		7.97	1		19.395	0		12.16	1
	15	1		7.97	1		19.7	0		12.46	0
	15	1		7.985	0		20.96	1		12.97	1
	15	1		8.12	1		20.96	1		12.97	1
	15.075	0		8.48	0		20.96	1		13.41	0
	15.14	1		8.97	1		20.96	1		13.65	1
	15.14	1		8.97	1		21.21	0		13.94	1
	15.79	0		8.98	0		21.98	1		13.94	1
	16.04	1		9.11	1		22.04	1		14.03	1
	16.4	0		9.11	1		22.265	0		14.03	1
	16.98	1		9.475	0		23.325	0		14.17	1
	16.98	1		9.96	1		24.525	0		14.245	0
	16.98	1		10.95	1		25.585	0		14.97	1
	17.1	1		10.95	1		25.96	1		15.005	0
	17.1	1		11.95	1		26.07	1		15.27	1
	17.175	0		11.95	1		26.745	0		15.27	1
	17.905	0		11.95	1		26.99	1		15.795	0
	17.98	1		11.95	1		26.99	1		16.04	1
	17.98	1		12.07	1		26.99	1		16.705	0
	18.63	0		12.07	1		26.99	1		17.03	1
	18.97	1		12.96	1		26.99	1		17.565	0
	19.12	1		12.96	1		26.99	1		17.96	1
	19.335	0		12.96	1		27.09	1		17.96	1
	20.02	1		12.96	1		27.745	0		18.1	1
	20.96	1		13.96	1		27.97	1		18.1	1
	20.96	1		13.96	1		27.98	1		18.315	0
	21.11	1		14.15	1		28.865	0		19.135	0
	21.95	1		14.15	1		29.05	1		19.98	1
	22.1	1		15.095	0		29.98	1		19.98	1
	22.99	1		15.99	1		29.98	1		19.98	1
	22.99	1		15.99	1		29.98	1		19.98	1
	23.99	1		15.99	1		29.98	1		20.57	1
	23.99	1		16.99	1		30	0		20.79	1
	24.97	1		16.99	1		30	0		21.1	1
	25.98	1		16.99	1		30	0		22.14	1
	29.02	0		16.99	1		30	0		23.95	1
				17.98	1					23.95	1
				17.98	1					23.95	1
				17.98	1					23.96	1
				19.97	1					24.98	1
				19.97	1					24.98	1
				20.96	1					28.95	1
				21.1	1					28.95	1
				21.1	1					28.95	1
				21.95	1					28.95	1
				22.01	1					29.03	1
				24	1					29.05	0
				27.05	1					29.05	0
				27.22	1					29.05	0
				28.08	1					29.05	0
				28.08	0					29.05	0
Wang(2023)	TACE-L-P(PFS)			TACE-L(PFS)			TACE-L-P（OS）			TACE-L（OS）
	Survial time	Status		Survial time	Status		Survial time	Status		Survial time	Status
	5.67	1		3.64	1		6.98	1		4.62	1
	6.22	1		4.38	1		7.28	1		5.44	1
	8.8	1		4.38	1		10.03	1		5.69	1
	9.98	1		5.16	1		10.69	1		6.52	1
	11.51	1		5.24	1		10.83	1		7.02	1
	12.44	1		5.52	1		13.085	0		8.03	1
	12.48	1		5.69	1		14.04	0		9.1	1
	14.04	1		5.79	1		14.34	1		9.17	1
	14.105	0		7.07	1		14.41	1		9.48	1
	15.18	1		7.63	1		14.885	0		10.11	1
	16.005	0		8.07	1		15.89	1		10.78	1
	16.16	1		9	1		15.9	0		10.87	1
	16.18	1		9.3	1		15.93	1		15.38	1
	16.31	1		10.76	1		16.785	0		17.5	1
	17.39	1		12.1	1		18.73	0		17.69	1
	18.91	0		14.03	1		19.46	0		18.22	1
	19.3	1		14.37	1		19.91	1		18.6	1
	19.39	1		15.33	1		20.195	0		19.98	0
	19.95	0		15.6	1		20.29	1		20.05	1
	20.06	1		15.82	1		21.045	0		20.68	1
	20.845	0		16.49	1		21.705	0		21.46	1
	21.22	1		18.91	1		22.4	0		21.975	0
	21.66	1		19.2	1		22.69	1		22.86	1
	21.845	0		19.95	1		22.69	1		23.78	1
	22.825	0		20.25	1		23.14	0		24.25	1
	23.56	1		20.92	0		26.16	1		25.35	0
	24	1		21.37	1		26.16	1		26.54	0
	24.17	1		22.45	1		26.935	0		26.93	1
	24.33	1		23.45	1		27.11	1		27.59	0
	24.655	0		25.72	1		27.11	1		28.26	1
	24.75	1		26.06	0		27.11	1		28.79	0
	25.295	0		28.07	0		35.78	0		31.315	0
	25.96	1		28.52	1		35.78	0		32.455	0
	26.02	0		30.53	1		35.78	0		33.605	0
	26.705	0		31.87	1		35.78	0		34.725	0
	26.86	1		37.98	0		35.78	0		36.42	0
	27.42	0		37.98	0		35.78	0		36.42	0
	28.035	0		37.98	0		35.78	0		36.42	0
	28.65	0		37.98	0		35.78	0		36.42	0
	29.1	1		37.98	0		35.78	0		36.42	0
	29.43	0		37.98	0		35.78	0		36.42	0
	38.05	0		37.98	0		35.78	0		36.42	0
	38.05	0		37.98	0		35.78	0		36.42	0
	38.05	0		37.98	0		35.78	0		36.42	0
	38.05	0		37.98	0		35.78	0		36.42	0
	38.05	0					35.78	0
	38.05	0					35.78	0
	38.05	0					35.78	0
	38.05	0					35.78	0
	38.05	0					35.78	0
	38.05	0					35.78	0
	38.05	0					35.78	0
	38.05	0					35.78	0
	38.05	0					35.78	0
Wu(2024)	TACE-L-P(PFS)			TACE-L(PFS)			TACE-L-P（OS）			TACE-L（OS）
	Survial time	Status		Survial time	Status		Survial time	Status		Survial time	Status
	1.895	1		0.593	1		3.016	1		1.474	1
	2.524	1		1.094	1		4.905	1		2.985	1
	3.69	1		1.167	1		5.342	1		3.754	1
	4.018	1		1.486	1		7.435	1		4.619	1
	4.425	1		1.531	1		7.97	1		5.523	1
	4.425	1		1.605	1		8.23	1		6.156	1
	4.474	1		1.816	1		8.367	1		6.85	1
	4.674	1		1.923	1		8.562	1		7.222	1
	5.458	1		2.396	1		8.934	1		7.647	1
	5.567	1		2.424	1		9.463	1		7.779	1
	6.597	1		2.506	1		11.679	1		8.071	1
	6.734	1		2.696	1		13.459	1		8.266	1
	8.078	1		3.058	1		13.8	1		8.28	1
	8.475	1		3.217	1		15.227	1		8.28	1
	8.574	1		3.263	1		22.48	1		9.355	1
	8.912	1		3.42	1		22.484	1		9.531	1
	11.028	1		3.654	1		22.487	1		10.455	1
	16.419	0		3.699	1		22.543	0		10.693	1
				3.701	1					11.74	1
				3.85	1					12.075	1
				5.349	1					13.201	1
				8.246	1					16.89	1
				9.203	0					31.392	0
Xiang(2023)	TACE-L-P(PFS)			TACE-L(PFS)			TACE-L-P（OS）			TACE-L（OS）
	Survial time	Status		Survial time	Status		Survial time	Status		Survial time	Status
	0.94	0		0.375	0		3.99	1		1.98	1
	1.88	0		0.92	0		3.99	1		2.06	1
	2.01	1		0.99	1		4.51	0		2.99	1
	2.01	1		0.99	1		6.99	1		2.99	1
	2.15	1		0.99	1		6.99	1		2.99	1
	3	1		1	1		8.99	1		2.99	1
	3	1		1.23	1		8.99	1		2.99	1
	3.13	1		1.335	0		9.99	1		3.09	1
	4	1		1.735	0		10.5	0		4	1
	4.09	1		2	1		10.99	1		5.98	1
	5.01	1		2	1		12	1		5.98	1
	5.01	1		2	1		12	1		5.98	1
	6	1		2	1		12	1		5.98	1
	6	1		2	1		12	1		6.99	1
	8	1		2	1		14.98	1		6.99	1
	8	1		2	1		17.99	1		6.99	1
	8	1		2	1		17.99	1		7.04	1
	8	1		2	1		17.99	1		7.14	0
	8	1		2	1		18	1		7.99	1
	8.07	1		2.095	0		18	1		8.14	0
	9.04	1		2.495	0		19.99	1		8.27	1
	9.99	1		3	1		19.99	1		8.99	1
	9.99	1		3	1		19.99	1		8.99	1
	12.01	1		3	1		21.49	0		9.01	1
	12.99	1		3	1		21.99	1		9.98	1
	13.99	1		3.14	1		21.99	1		10	1
	13.99	1		4	1		22.065	0		10.09	1
	16.05	0		4	1		22.58	0		10.99	1
	16.995	0		4	1		22.925	0		11.08	1
	18	1		5	1		23.01	1		12.11	1
	19.98	1		5	1		23.01	1		12.98	1
	19.98	1		5.08	1		23.52	0		12.985	0
	21.98	1		5.98	1		24	1		12.99	1
				5.98	1					13.01	1
				6	1					13.965	0
				6	1					13.99	1
				6.98	1					15	1
				7.03	1					15	1
				7.95	1					15	1
				8.99	1					15	1
				9.96	1					15	1
				11.97	1					15.96	0
				12.01	1					16.02	1
				12.99	1					16.875	0
				13.445	0					20	1
				13.96	1					20	1
				13.96	1					21	1
				17.98	1					21	1
				18	0					21.01	0
Yang(2023)	TACE-L-P(PFS)			TACE-L(PFS)			TACE-L-P（OS）			TACE-L（OS）
	Survial time	Status		Survial time	Status		Survial time	Status		Survial time	Status
	1.64	1		1.17	1
	2.25	1		1.36	1
	2.55	1		1.4	1
	2.61	1		1.75	1
	3.08	1		1.81	1
	3.54	1		1.84	1
	3.93	1		1.93	1
	3.98	1		2.11	1
	4.71	1		2.45	1
	4.78	1		2.6	1
	4.84	1		2.74	1
	5.17	1		2.91	1
	5.3	1		3.01	1
	5.85	1		3.04	1
	6.04	0		3.34	1
	6.13	1		3.34	1
	6.13	1		3.37	1
	6.17	1		3.54	1
	6.21	1		3.56	1
	6.61	1		3.67	1
	6.8	1		3.71	1
	6.9	1		3.96	1
	6.94	1		3.96	1
	7.05	0		4.03	1
	7.08	1		4.03	1
	7.26	1		4.11	1
	7.34	1		4.34	1
	7.54	1		4.56	1
	7.56	1		4.6	1
	7.6	1		4.63	1
	7.68	1		4.63	1
	7.78	1		4.7	1
	7.94	1		4.71	1
	8.01	1		4.8	1
	8.045	0		5.47	1
	8.08	1		6.03	1
	8.46	1		6.04	1
	8.69	1		6.08	1
	8.74	1		7.1	1
	8.99	0		7.26	1
	9.44	1		7.3	1
	9.46	1		7.63	1
	9.68	1		7.96	1
	9.77	1		8	1
	10.91	1		8.03	1
	11.26	1		8.33	1
	12.08	1		8.33	1
	12.18	1		8.33	1
	12.5	1		9.32	1
	13.37	1		9.59	1
	13.44	1		9.97	1
	13.44	1		10.1	1
	13.5	1		12.06	1
	13.53	1		12.06	1
	13.79	1		12.48	0
	14.14	1		12.55	1
	14.15	1		15.09	1
	14.31	1		15.73	1
	14.53	1
	15.11	1
	15.4	1
	15.77	1
	17.7	1
	18.37	0
Yu(2023)	TACE-L-P(PFS)			TACE-L(PFS)			TACE-L-P（OS）			TACE-L（OS）
	Survial time	Status		Survial time	Status		Survial time	Status		Survial time	Status
	0.09	1		0.31	1		3.69	0		2.38	1
	2.3	1		1.14	1		4.16	0		2.53	1
	2.3	1		1.14	1		4.57	0		3.18	1
	2.3	1		1.3	0		4.74	1		3.73	1
	2.36	1		1.44	1		4.98	0		4.13	1
	2.65	1		1.45	1		5.21	1		4.45	0
	3.41	1		2.67	1		5.52	0		6.77	0
	3.61	0		2.82	1		5.6	1		7.23	0
	3.81	1		3.99	0		6.26	1		8.16	0
	4.2	1		4.42	0		6.26	1		10.05	1
	4.44	0		4.81	1		6.26	1		12.81	1
	4.89	0		5.06	0		6.41	1		13	0
	5.09	1		7.49	0		7.1	0		13.03	1
	5.65	1		7.72	1		7.96	0		13.98	0
	6.4	1		8.26	1		8.11	1		14	1
	6.4	1		10.83	1		8.11	1		16.33	1
	6.4	1		11.57	1		8.77	1		16.65	0
	6.58	1		12.77	1		9.19	1		17.79	1
	6.58	1		13.64	0		10.39	0		19.5	0
	6.72	0		15.28	1		12.69	1		21.75	0
	6.87	1					13.94	1
	7.16	1					15.3	1
	7.38	0					15.46	1
	8.28	0					15.59	1
	10.27	1					16.29	0
	10.51	0					16.75	0
	11.57	1					17.86	1
	11.76	1					18.99	0
	12.92	0					19.34	1
	13.28	1					20.04	0
	13.28	1					25.13	0
	14.01	0					25.6	0
	16.3	0					26.06	0
	16.49	1					26.76	1
	17.31	1					27.49	0
	19.41	0					27.95	0
	20.11	1					28.42	0
	21.39	1					28.42	0
	25.59	0					28.88	0
	25.66	1					29.34	0
	26.4	1					32.06	1
	27.31	1					32.27	1
	28.47	0					32.44	1
	31.25	0					34.53	0
	39.97	0					39.63	0
Zhao(2022)	TACE-L-P(PFS)			TACE-L(PFS)			TACE-L-P（OS）			TACE-L（OS）
	Survial time	Status		Survial time	Status		Survial time	Status		Survial time	Status
	1.42	0		0.83	0		6.1	1		0.88	0
	3.1	1		1.46	0		7.21	0		1.56	1
	4.03	1		2.06	1		10.16	1		1.76	0
	4.23	1		2.06	1		12.1	1		2.5	1
	4.47	0		2.06	1		12.1	1		2.61	1
	5.14	1		2.16	1		16.42	0		3.69	1
	5.2	1		2.38	0		17.28	1		3.89	0
	6.1	1		3.01	1		18.71	0		4.78	0
	7.05	1		3.01	1		19.26	1		7.64	1
	7.11	1		3.36	1		19.33	0		7.64	1
	8.13	1		4.11	1		19.39	1		8.66	1
	8.2	1		4.11	1		20.05	0		8.66	1
	8.26	1		4.11	1		22.64	0		10.8	0
	11.27	1		4.21	1		24.4	0		12.96	0
	12.21	1		5.22	1		24.82	0		13.41	0
	12.27	1		6	1		25.19	0		13.84	0
	14.86	1		6.07	1		25.43	0		14.26	0
	15.83	1		6.72	1		25.49	1		15.99	0
	18.16	1		7.08	1		25.71	0		16.43	0
	19.5	0		7.08	1		26.11	0		16.78	1
	24.98	0		8.11	1		26.54	0		16.87	1
	25.87	0		10.32	1		28.2	0		16.93	1
	28.37	1		11.09	1		28.39	1		17.16	0
				11.18	1					17.77	1
				11.18	1					19.86	0
				13.46	0					21.81	1
				14.18	1					21.97	0
				14.25	1					22.65	0
				15.17	1					22.89	1
				15.74	1					22.96	1
				19.86	0					23.19	0
				22.97	0					25.37	0
Zhao. H(2024)	TACE-L-P(PFS)			TACE-L(PFS)			TACE-L-P（OS）			TACE-L（OS）
	Survial time	Status		Survial time	Status		Survial time	Status		Survial time	Status
	1.045	0		1	1		6.006	1		2.001	0
	2.003	1		1.019	1		6.006	1		4.07	1
	2.003	1		1.063	1		6.145	1		5.033	1
	2.316	1		1.637	0		8.06	1		5.184	1
	2.316	1		2.995	1		8.06	1		6.007	1
	2.517	0		2.995	1		9.003	1		6.099	1
	3.022	1		2.995	1		9.003	1		6.385	0
	3.283	1		3.196	0		9.055	1		8.08	1
	3.461	0		3.5	1		9.055	1		9.022	1
	4.049	1		3.5	1		12.016	1		9.055	1
	4.049	1		4.005	1		12.016	1		10.033	1
	5.015	1		4.127	1		12.052	1		10.086	1
	5.015	1		5.015	1		12.052	1		11.089	1
	5.276	1		5.015	1		12.832	0		11.969	1
	5.276	1		5.015	1		13.083	1		11.969	1
	6.001	1		5.046	1		14.002	1		11.969	1
	6.001	1		6.025	1		14.002	1		11.969	1
	6.182	1		6.025	1		14.002	1		11.969	1
	7.057	1		6.025	1		14.132	1		12.143	1
	7.057	1		6.025	1		14.132	1		13.092	1
	8.039	1		6.025	1		15.046	0		14.039	1
	8.039	1		6.025	1		15.063	1		14.039	1
	8.066	1		6.056	1		15.063	1		14.039	1
	8.066	1		7.081	1		15.989	1		14.073	1
	8.863	1		7.081	1		16.901	1		14.073	1
	9.048	1		8.01	1		17.237	1		15.049	1
	9.048	1		8.028	1		17.502	0		16.058	1
	10.033	1		8.028	1		19.015	1		16.607	1
	10.086	1		8.049	1		19.015	1		17.015	1
	10.086	1		8.049	1		19.399	1		17.015	1
	10.086	1		8.993	1		19.97	1		17.061	1
	10.5	1		8.993	1		20.154	1		19.005	1
	12.015	1		9.003	1		20.154	1		19.824	1
	12.015	1		9.42	1		22.103	1		20.033	1
	12.015	1		9.42	1		23.078	1		24.024	1
	12.015	1		10.032	1		23.625	1		24.024	1
	12.015	1		10.032	1		24.006	1		24.024	1
	12.015	1		11.005	1		24.006	1		24.024	1
	12.015	1		11.197	1		24.006	1		24.024	1
	12.015	1		14.035	1		24.006	1		24.024	1
	12.015	1		14.035	1		24.006	1		24.624	1
	12.015	1		14.056	1		24.006	1		25.031	1
	12.04	1		23.002	1		24.006	1		25.031	1
	12.04	1		23.002	1		24.006	1		25.295	1
	13.948	1		23.002	1		24.03	1		25.295	1
	14	1		23.002	1		24.03	1		25.982	1
	14	1		23.002	1		24.341	1		25.982	1
	14	1		23.002	1		24.341	1		25.982	1
	14	1		23.002	1		24.87	1		25.982	1
	14	1		23.002	1		25.083	1		25.982	1
	14	1		23.002	1		25.638	1		25.982	1
	14	1		23.002	1		26.032	1		26.156	1
	14	1		23.002	1		26.032	1		26.969	1
	14.06	1		23.045	1		26.032	1		26.969	1
	14.06	1		24.082	0		26.432	1		26.969	1
	14.47	1		24.082	0		27.029	1		26.969	1
	15.991	1		24.082	0		27.029	1		26.969	1
	15.991	1		24.082	0		27.029	1		26.969	1
	16.002	1		24.082	0		27.087	1		27.021	0
	16.002	1		24.082	0		27.087	1		27.021	0
	16.002	1		24.082	0		27.988	1		27.021	0
	16.067	1		24.082	0		27.988	1		27.021	0
	17.97	1		24.082	0		28.048	1		27.021	0
	18.005	1		24.082	0		28.048	1		27.021	0
	18.005	1		24.082	0		28.048	1		27.021	0
	18.005	1		24.082	0		28.138	1		27.021	0
	18.005	1					31.134	0
	18.005	1					31.134	0
	18.005	1					31.134	0
	18.005	1					31.134	0
	18.035	1					31.134	0
	18.035	1					31.134	0
	18.44	1					31.134	0
	19.015	1					31.134	0
	19.015	1					31.134	0
	19.015	1					31.134	0
	19.015	1					31.134	0
	19.015	1					31.134	0
	19.015	1					31.134	0
	19.015	1					31.134	0
	19.015	1					31.134	0
	19.015	1					31.134	0
	19.015	1					31.134	0
	19.015	1					31.134	0
	19.015	1					31.134	0
	19.078	1					31.134	0
	19.078	1					31.134	0
	19.078	1					31.134	0
	24.012	0					31.134	0
	24.012	0					31.134	0
	24.012	0					31.134	0
	24.012	0					31.134	0
	24.012	0					31.134	0
	24.012	0					31.134	0
	24.012	0					31.134	0
	24.012	0					31.134	0
	24.012	0					31.134	0
	24.012	0					31.134	0
	24.012	0					31.134	0
	24.012	0					31.134	0
	24.012	0					31.134	0
	24.012	0					31.134	0
	24.012	0					31.134	0
Zou(2023)	TACE-L-P(PFS)			TACE-L(PFS)			TACE-L-P（OS）			TACE-L（OS）
	Survial time	Status		Survial time	Status		Survial time	Status		Survial time	Status
	2.52	0		1.47	1		4	0		1.72	0
	3	1		1.47	1		7.895	0		3.595	0
	3	1		1.47	1		8.05	1		5.02	1
	3.01	1		1.47	1		8.05	1		5.38	0
	3.49	1		1.47	1		8.1	1		5.48	1
	3.49	1		1.88	1		8.53	1		5.48	1
	3.49	1		1.88	1		11.02	1		5.48	1
	3.99	1		1.88	1		11.02	1		5.48	1
	3.99	1		1.88	1		11.02	1		5.48	1
	3.99	1		1.88	1		11.02	1		5.61	1
	3.99	1		1.98	1		11.02	1		5.99	1
	4.28	1		1.98	1		11.02	1		5.99	1
	4.28	1		1.98	1		11.02	1		5.99	1
	4.28	1		1.98	1		11.97	1		5.99	1
	4.98	1		1.98	1		11.97	1		5.99	1
	4.98	1		1.98	1		11.97	1		6.49	1
	4.98	1		2.28	1		11.97	1		6.49	1
	4.98	1		2.28	1		11.985	0		6.49	1
	4.98	1		2.29	1		13.02	1		6.49	1
	4.98	1		2.36	1		13.02	1		6.49	1
	5.49	1		2.47	1		13.02	1		6.49	1
	5.49	1		2.48	1		13.07	1		7.36	0
	5.49	1		2.48	1		15.49	1		8	1
	5.49	1		2.62	1		15.49	1		8	1
	5.78	0		3	1		15.61	1		8	1
	5.99	1		3	1		16.065	0		8	1
	5.99	1		3	1		17.02	1		8	1
	5.99	1		3	1		17.02	1		8	1
	6.1	1		3	1		17.07	1		8	1
	6.65	0		3.01	1		19.97	1		8.54	1
	6.98	1		3.5	1		19.97	1		8.54	1
	6.98	1		3.5	1		20.98	1		8.54	1
	6.98	1		3.5	1		20.98	1		8.54	1
	7.3	1		3.53	1		23.49	1		8.54	1
	7.42	1		4	1		23.49	1		9.02	1
	7.46	0		4.01	1		23.49	1		9.02	1
	7.5	1		4.2	1		23.49	1		9.02	1
	7.5	1		4.2	1		23.49	1		9.02	1
	7.5	1		4.2	1		23.49	1		9.02	1
	7.5	1		4.2	1		26.5	1		9.055	0
	7.5	1		4.2	1		26.5	1		10.98	0
	7.62	1		4.28	1		26.5	1		11.08	1
	8.28	0		4.28	1		26.5	1		12.74	0
	8.51	1		4.29	1		26.715	0		14.55	0
	8.51	1		4.34	1		26.88	1		15.03	1
	8.51	1		4.4	1		28.03	1		15.08	1
	8.98	1		4.5	1		28.03	1		16.46	0
	8.98	1		4.51	1		29.98	1		18.185	0
	8.98	1		5.02	1		29.98	1		18.25	1
	8.98	1		5.49	1		29.98	1		18.25	1
	9.085	0		5.49	1		30.52	1		18.25	1
	10.5	1		5.49	1		30.52	1		18.25	1
	10.5	1		5.49	1		30.52	1		18.37	1
	10.5	1		5.63	1		30.52	1		18.95	1
	10.5	1		5.97	1		30.9	1		18.95	1
	10.5	1		5.97	1		33.01	1		18.95	1
	11	1		5.97	1		33.01	1		18.95	1
	11	1		5.97	1		33.03	1		18.95	1
	11.98	1		6.78	1		33.195	0		21.97	1
	11.98	1		6.78	1		35.07	1		21.97	1
	12.12	1		6.78	1		42.05	1		21.97	1
	13.01	1		6.78	1		44.99	1		21.97	1
	13.02	1		7.5	1		47.98	0		21.97	1
	13.48	1		7.5	1		47.98	0		22.98	1
	14.01	1		7.5	1		47.98	0		22.98	1
	14.01	1		7.5	1		47.98	0		23.05	1
	14.02	1		7.5	1		47.98	0		24.93	1
	16.03	0		7.5	1		47.98	0		24.93	1
	16.03	0		7.5	1		47.98	0		24.93	1
	16.03	0		7.52	1		47.98	0		24.93	1
				8	1					25.115	0
				8	1					25.97	1
				8	1					26.11	1
				8.03	1					26.51	1
				8.98	1					26.51	1
				8.98	1					26.51	1
				8.98	1					26.51	1
				10.49	1					26.87	1
				10.49	1					30.04	0
				10.63	1					34.08	1
				12.01	1					34.805	0
				12.01	1					35.07	1
				12.02	1					35.96	1
				12.51	1					36.07	1
				12.51	1					44.15	0
				13	1					44.15	0
				13.01	1					44.15	0
				13.22	0					44.15	0
				13.22	0					44.15	0
				13.22	0					44.15	0
Huang(2022)	TACE-L-P(PFS)			TACE-L(PFS)			TACE-L-P（OS）			TACE-L（OS）
	Survial time	Status		Survial time	Status		Survial time	Status		Survial time	Status
	0.64	1		0.54	1		5.15	1		2.02	0
	0.64	1		0.82	1		5.43	1		2.02	0
	0.82	1		0.91	1		7.1	1		2.02	0
	0.82	1		0.91	1		7.45	0		2.02	0
	1.47	1		1.1	1		7.52	1		4.04	1
	1.61	0		1.29	1		8.92	1		4.11	0
	2.59	1		1.29	1		10.03	1		5.02	1
	3.285	0		1.29	1		10.03	1		5.02	1
	3.42	1		1.38	1		10.8	0		5.02	1
	3.61	1		1.38	1		11.14	1		5.85	1
	3.61	1		1.38	1		11.63	0		6.97	1
	3.98	1		1.56	1		12.47	0		7.52	1
	3.98	1		1.66	1		12.95	1		7.94	1
	3.98	1		1.84	1		12.95	1		8.36	1
	3.98	1		1.84	1		13.3	0		8.78	1
	3.98	1		2.21	1		13.37	1		10.17	1
	4.07	1		2.49	1		13.37	1		10.73	1
	4.81	1		2.49	1		14.14	0		10.73	1
	5.19	1		3.33	1		14.63	1		11	1
	5.28	1		3.98	1		14.63	1		11	1
	5.37	1		4.07	1		15.46	1		11.14	1
	5.93	1		4.07	1		15.46	1		11.14	1
	6.86	1		4.81	1		15.88	1		11.42	1
	7.88	1		5.09	1		15.88	1		12.54	1
	7.88	1		5.56	1		18.39	1		12.95	1
	7.88	1		5.65	1		18.39	1		12.95	1
	7.88	1		5.65	1		18.39	1		12.95	1
	7.88	1		5.74	1		18.39	1		13.51	1
	8.06	1		5.93	1		26.88	0		13.93	1
	8.99	1		5.93	1		26.88	0		13.93	1
	10.11	1		6.02	1		26.88	0		15.88	1
	10.11	1		6.21	1		26.88	0		15.88	1
	10.11	1		6.49	1		26.88	0		16.02	1
	10.76	1		6.76	1		26.88	0		16.16	1
	11.5	1		6.86	1		26.88	0		16.85	1
	11.64	0		6.86	1		26.88	0		18.67	1
	12.61	1		7.04	1		26.88	0		18.67	1
	12.61	1		7.23	1		26.88	0		18.94	1
	13.31	0		7.6	1		26.88	0		21.87	1
	13.91	1		7.79	1		26.88	0		22.71	1
	16.61	0		7.97	1		26.88	0		22.84	1
	16.61	0		8.62	1		26.88	0		23.96	1
	16.61	0		8.62	1		26.88	0		26.33	1
	16.61	0		8.71	1		26.88	0		26.33	1
				9.36	1					26.88	0
				10.85	1					26.88	0
				10.94	1					26.88	0
				13.45	1					26.88	0
				13.82	1					26.88	0
				13.82	0					26.88	0
